# Supplementary material for: Paradoxical Changes: EMMPRIN Tissue and Plasma Levels in Marfan Syndrome-Related Thoracic Aortic Aneurysms
Source: J Clin Med. 2024 Mar 8;13(6):1548. doi: 10.3390/jcm13061548 (PMC10970932; doi:10.3390/jcm13061548)
Supplement: Supplementary file 1 [file jcm-13-01548-s001.zip]

Archive with 1 entries (1 files):
- jcm-2872597-supplementary.pdf
